# Supplementary material for: Telomerase RNA plays a major role in the completion of the life cycle in Ustilago maydis and shares conserved domains with other Ustilaginales
Source: PLoS One. 2023 Mar 23;18(3):e0281251. doi: 10.1371/journal.pone.0281251 (PMC10035886; doi:10.1371/journal.pone.0281251)
Supplement: S1 Table — (XLSX) [file pone.0281251.s005.xlsx]

## Sheet: Hoja1
S1 Table. Location of ter1 locus within Ustilaginales species
				location of motifs within the ter1 locus
Strain	Accession	Strand	ter1 coordinates	CE1	CE2	CE3	Template	P6.1-like	Sm-like site
Ustilago maydis 521	NC_026485.1	pos.	126,081 - 127,706	131 - 139	141 - 148	221 - 228	385 - 393	1,053 - 1,070	1,209 - 1,217
Ustilago bromivora UB2112	LT558124.1	pos.	809,965 - 811,082	83 - 91	93 - 100	128 - 135	258 -268	764 - 781	894 - 902
Ustilago cynodontis NBRC 9727	LZZZ01000128.1	neg.	16,964 - 18,032	64 - 72	74 - 81	111 - 118	248 -258	713 - 731	804 - 812
Ustilago esculenta MMT	JTLW01000040.1	neg.	82,132 - 83,476	129 - 137	139 - 146	164 - 171	285 -295	975 - 992	1,074 - 1,082
Ustilago hordei Uh4857-4	CAGI01000168.1	neg.	102,049 - 103,205	78 - 86	88 - 95	123 - 130	253 - 263	760 - 777	893 - 901
Ustilago trichophora RK089	LVYE01000100.1	neg.	84,657 - 86,536	59 - 67	69 - 76	95 - 102	235 - 245	1,305 - 1,322	1,433 - 1,441
Ustilago tritici Utri01	NSHH01000016.1	neg.	76,196 - 77,768	94 - 102	104 - 111	161 - 168	282 - 292	1,270 - 1,289	1,383 - 1,391
Ustilago vetiveriae RK 075	MAIM01000068.1	neg.	42,195 - 43,871	100 - 108	110 - 117	218 - 225	382 -392	1,230 - 1,249	1,362 - 1,370
Ustilago xerochloae UMa702	MAIN01000012.1	pos.	93,935 - 94,718	72 - 80	82 - 89	112 - 119	215 - 225	548 - 566	620 - 628
Kalmanozyma brasiliensis GHG001	NW_015961990.1	pos.	641,734 - 643,254	84 - 92	94 -101	141 - 148	271 -281	1,155 - 1,172	1,234 - 1,242
Melanopsichium pennsylvanicum 4	HG529599.1	neg.	30,592 - 32,937	187 - 195	198 - 205	240 - 247	437 - 447	1,731 - 1,748	1,888 - 1,896
Moesziomyces aphidis DSM 70725	AWNI01000039.1	neg.	642,319 - 643,481	110 - 118	120 - 127	142 - 149	263 - 273	918 - 935	991 - 1,000
Moesziomyces sp. F16C1	NXFS01000005.1	neg.	654,777 - 655,954	110 - 118	120 - 127	142 - 149	263 - 273	925 - 942	998 - 1,007
Moesziomyces sp. F5C1	NXFR01000006.1	pos.	77,429 - 78,623	110 - 118	120 - 127	142 - 149	260 -270	947 - 964	1,020 - 1,029
Pseudozyma antarctica T-34	DF196780.1	neg.	645,527 - 646,691	110 - 118	120 - 127	142 - 149	263 - 273	921 - 938	994 - 1,003
Pseudozyma flocculosa PF-1	KE361642.1	pos.	197,617 - 200,285	363 - 371	373 - 380	409 - 416	621 - 631	2,011 - 2,027	2,313 - 2,321
Pseudozyma hubeiensis NBRC 105055	MAIO01000009.1	neg.	276,656 - 278,159	88 - 96	98 - 105	229 - 236	412 - 422	1,124 - 1,141	1,226 - 1,234
Pseudozyma sp. F8B2	NXFQ01000007.1	pos.	62,471 - 64,051	87 - 95	97 - 104	230 -237	412 - 422	1,189 - 1,206	1,304 - 1,312
Pseudozyma tsukubaensis NBRC 1940	MAIP01000052.1	pos.	136,067 - 138,147	57 - 65	68 - 75	140 -147	303 - 313	1,635 - 1,652	1,807 - 1,815
Sporisorium iseilematis-ciliati BRIP 60887 a	MJEU01000134.1	neg.	26,976 - 28,372	95 - 103	105 - 112	149 - 156	262 - 272	1,076 - 1,093	1,169 - 1,177
Sporisorium scitamineum SSC39B	CP010922.1	neg.	106,276 - 107,980	100 - 108	110 - 117	167 - 174	274 - 284	1,396 - 1,413	1,513 - 1,521
Sporisorium reilianum SRZ2	FQ311473.1	neg.	71,402 - 72,916	90 -98	100 - 107	156 - 163	265 - 275	1,177 - 1,196	1,294 - 1,302
