# Supplementary material for: Telomerase RNA plays a major role in the completion of the life cycle in Ustilago maydis and shares conserved domains with other Ustilaginales
Source: PLoS One. 2023 Mar 23;18(3):e0281251. doi: 10.1371/journal.pone.0281251 (PMC10035886; doi:10.1371/journal.pone.0281251)
Supplement: S2 Table — (XLSX) [file pone.0281251.s006.xlsx]

## Sheet: Hoja1
S2 Table. Analysis of DEGs around ter1 locus obtained with the EdgeR method.
Transcript Id	Gene Id	logFC	logCPM	PValue	FDR	WT521_PolyA_1	WT521_PolyA_2	WT521_PolyA_3	WT521_Total_1	WT521_Total_2	WT521_Total_3	WT521_PolyA_1	WT521_PolyA_2	WT521_PolyA_3	WT521_Total_1	WT521_Total_2	WT521_Total_3	DE	Regulation
TRINITY_DN977_c0_g1_i3	ter1-i1	1.10429	7.12465	4.07546e-15	3.63373e-14	3666	2659	3281	835	1035	1852	94.6337	79.2364	92.5375	197.957	158.412	216.327	100	DOWN_WT521_PolyA_UP_WT521_Total
TRINITY_DN977_c0_g1_i4	ter1-i2	2.99143	6.4784	1.58209e-72	1.10532e-70	758	773	627	678	872	1583	19.5669	23.0349	17.6839	160.736	133.464	184.906	100	DOWN_WT521_PolyA_UP_WT521_Total
TRINITY_DN977_c0_g1_i5	ter1-i3	2.44684	5.88415	2.05826e-14	1.74604e-13	833	563	612	432	921	512	21.503	16.777	17.2609	102.416	140.964	59.8054	100	DOWN_WT521_PolyA_UP_WT521_Total
TRINITY_DN977_c0_g1_i2	ter1-i4	6.61625	8.55963	0	0	268	281	270	3424	5104	5602	6.91812	8.37361	7.61509	811.741	781.194	654.355	100	DOWN_WT521_PolyA_UP_WT521_Total
TRINITY_DN6643_c0_g1_i1	eIF-2B	0.586222	7.1976	8.48556e-18	8.99212e-17	4478	3999	4173	733	1190	1482	115.595	119.167	117.695	173.775	182.136	173.109	100	DOWN_WT521_PolyA_UP_WT521_Total
TRINITY_DN389_c0_g1_i6	Actin Isoform A	-0.219147	11.9781	0.0133388	0.0308198	176739	140938	150973	14448	24087	34858	4562.32	4199.85	4258.05	3425.24	3686.64	4071.67	96.92	UP_WT521_PolyA_DOWN_WT521_Total
TRINITY_DN389_c0_g1_i3	Actin Isoform B	0.697676	4.58046	4.17068e-05	0.000151199	707	637	630	142	172	254	18.2504	18.9822	17.7685	33.6645	26.3255	29.6691	99.98	DOWN_WT521_PolyA_UP_WT521_Total
TRINITY_DN705_c0_g1_i1	CPR1 Isoform A	-0.661778	11.6616	2.2503e-23	3.12645e-22	156727	132283	139042	10167	16329	22402	4045.73	3941.94	3921.55	2410.33	2499.24	2616.72	100	UP_WT521_PolyA_DOWN_WT521_Total
TRINITY_DN705_c0_g1_i2	CPR1 Isoform B	-0.280773	8.0124	0.00549703	0.0138791	11266	9594	9628	1090	1535	1769	290.819	285.895	271.549	258.411	234.94	206.632	98.61	UP_WT521_PolyA_DOWN_WT521_Total
